# Supplementary material for: Multiclass Determination of 87 Mixed Veterinary Drugs, Pesticides and Mycotoxin Residues in Beef Muscle Samples by Ionic Liquid-Based Dispersive Liquid–Liquid Microextraction and Liquid Chromatography Tandem Mass Spectrometry
Source: Foods. 2025 Feb 20;14(5):720. doi: 10.3390/foods14050720 (PMC11898575; doi:10.3390/foods14050720)
Supplement: Supplementary file 1 [file foods-14-00720-s001.zip]

Archive with 1 entries (1 files):
- foods-3371477-supplementary.pdf
